# Supplementary material for: Genome-Wide Analyses of Calcium Sensors Reveal Their Involvement in Drought Stress Response and Storage Roots Deterioration after Harvest in Cassava
Source: Genes (Basel). 2018 Apr 19;9(4):221. doi: 10.3390/genes9040221 (PMC5924563; doi:10.3390/genes9040221)
Supplement: Supplementary file 1 [file genes-09-00221-s001.zip]

Archive with 13 entries (13 files):
- Figure S1.tif
- Table S1.xlsx
- Table S10.xlsx
- Table S11.xlsx
- Table S12.xlsx
- Table S2.xlsx
- Table S3.xlsx
- Table S4.xlsx
- Table S5.xlsx
- Table S6.xlsx
- Table S7.xlsx
- Table S8.xlsx
- Table S9.xlsx
