# Supplementary material for: Genome-Wide Analyses of Calcium Sensors Reveal Their Involvement in Drought Stress Response and Storage Roots Deterioration after Harvest in Cassava
Source: Genes (Basel). 2018 Apr 19;9(4):221. doi: 10.3390/genes9040221 (PMC5924563; doi:10.3390/genes9040221)
Supplement: Supplementary file 1 [file genes-09-00221-s001.zip › Table S10.xlsx]

## Sheet: Sheet2
Table S10. Expression data of the genes involved in CAM/CBL/CML-mediate interaction networks at CK48/CK0 after harvest.
Group	Gene name in Arabidopsis	Homologs in cassava	Log2 based FPKM of CK48/CK0	Annotation
CAM	BAG5	cassava4.1_016272m	-0.249939	BCL-2-associated athanogene 5; Co-chaperone that regulates diverse cellular pathways, such as programmed cell death and stress responses
CAM	CDPK1	cassava4.1_004922m	1.75602	Calcium-dependent protein kinase 1; May play a role in signal transduction pathways that involve calcium as a second messenger. May be a positive regulator controlling stress signal transduction
CAM	ABCG12	cassava4.1_002808m	0.961615	ATP-binding cassette G12; Involved in the secretion of cuticular wax from epidermal cells to the cuticle
CAM	CAM4	cassava4.1_018395m	0.275092	Calmodulin 4
CAM	AS1	cassava4.1_010610m	0.534629	ASYMMETRIC LEAVES 1; Transcription factor required for normal cell differentiation. Positively regulates LATERAL ORGAN BOUNDARIES (LOB) within the shoot apex, and the class III HD-ZIP genes REV, PHB, and PHV. Interacts directly with ASYMMETRIC LEAVES 2 (LBD6/AS2) to repress the knox homeobox genes BP/KNAT1, KNAT2, and KNAT6 and the abaxial determinants ARF3/ETT, KAN2 and YAB5. May act in parallel…
CAM	CAM2	cassava4.1_018383m	0	Calmodulin 2
CAM	DSPTP1	cassava4.1_017539m	1.6362	Dual specificity protein phosphatase 1; Has a dual specificity toward Ser/Thr and Tyr-containing proteins. Dephosphorylates MPK4 in vitro
CAM	BT2	cassava4.1_010580m	5.75501	BTB and TAZ domain protein 2; May act as a substrate-specific adapter of an E3 ubiquitin-protein ligase complex (CUL3-RBX1-BTB) which mediates the ubiquitination and subsequent proteasomal degradation of target proteins. Plays a key role as a component of the TAC1- mediated telomerase activation pathway certainly by targeting a telomerase repressor to degradation. Seems to occupy an integral posi…
CAM	CIP111	cassava4.1_006769m	-0.0115301	Cam interacting protein 111
CAM	ACA11	cassava4.1_000911m	-0.709317	Ca2+-transporting ATPase; This magnesium-dependent enzyme catalyzes the hydrolysis of ATP coupled with the translocation of calcium from the cytosol out of the cell or into organelles
CAM	NTL9	cassava4.1_004348m	0.820761	NAC transcription factor-like 9; Transcriptional activator activated by proteolytic cleavage through regulated intramembrane proteolysis (RIP) (PubMed:18443413, PubMed:24329768). Calmodulin-regulated transcriptional repressor. Binds several synthetic promoters with randomly selected binding sites (PubMed:17947243). Functions synergistically with SNI1 as negative regulator of pathogen- induced PR1…
CAM	BT5	cassava4.1_009748m	-3.83877	BTB and TAZ domain protein 5; May act as a substrate-specific adapter of an E3 ubiquitin-protein ligase complex (CUL3-RBX1-BTB) which mediates the ubiquitination and subsequent proteasomal degradation of target proteins
CAM	GAD	cassava4.1_006196m	1.3948	Glutamate decarboxylase; Catalyzes the production of GABA. The calmodulin-binding is calcium-dependent and it is proposed that this may, directly or indirectly, form a calcium regulated control of GABA biosynthesis
CAM	AT5G28300	cassava4.1_023137m	0	Putative trihelix DNA-binding protein; Probable transcription factor that binds specific DNA sequence
CAM	CAM1	cassava4.1_018417m	-0.751202	Calmodulin 1
CAM	CRCK1	cassava4.1_031809m	2.82845	Calmodulin-binding receptor-like cytoplasmic kinase 1
CAM	AT5G62570	cassava4.1_004541m	-1.99218	Calmodulin binding protein-like; Transcription activator that binds DNA in a sequence- specific manner, likely 5'-GAAATTTTGG-3', to promote the expression of target genes
CAM	PP7	cassava4.1_007659m	1.90103	Serine/threonine phosphatase 7; Phosphatase active on para-nitrophenylphosphate (pNPP) and on various phosphoproteins such as myelin basic protein. Seems to act as a positive regulator of cryptochrome signaling involved in hypocotyl growth inhibition and cotyledon expansion under white and blue light conditions. Confers thermotolerance. Required for heat shock mediated-signaling pathway that lead…
CAM	BT4	cassava4.1_009748m	-3.83877	BTB and TAZ domain protein 4; May act as a substrate-specific adapter of an E3 ubiquitin-protein ligase complex (CUL3-RBX1-BTB) which mediates the ubiquitination and subsequent proteasomal degradation of target proteins
CBL	CIPK18	cassava4.1_006117m	1.38272	CBL-interacting protein kinase 18; CIPK serine-threonine protein kinases interact with CBL proteins. Binding of a CBL protein to the regulatory NAF domain of CIPK protein lead to the activation of the kinase in a calcium- dependent manner (By similarity)
CBL	CIPK23	cassava4.1_007136m	2.7466	CBL-interacting protein kinase 23; CIPK serine-threonine protein kinases interact with CBL proteins. Binding of a CBL protein to the regulatory NAF domain of CIPK protein leads to activation of the kinase in a calcium- dependent manner. Downstream of CBL1, CBL2, CBL3 and CBL9, regulates by phosphorylation the K(+) conductance and uptake of AKT1 in low K(+) condition, in response to calcium signal…
CBL	CIPK17	cassava4.1_008050m	2.55679	CBL-interacting protein kinase 17; CIPK serine-threonine protein kinases interact with CBL proteins. Binding of a CBL protein to the regulatory NAF domain of CIPK protein lead to the activation of the kinase in a calcium- dependent manner (By similarity)
CBL	CBL8	cassava4.1_015878m	1.15236	Calcineurin B-like protein 8; Acts as a calcium sensor. CBL proteins interact with CIPK serine-threonine protein kinases. Binding of a CBL protein to the regulatory NAF domain of a CIPK protein lead to the activation of the kinase in a calcium-dependent manner
CBL	CIPK16	cassava4.1_029811m	1.87007	CBL-interacting protein kinase 16; CIPK serine-threonine protein kinases interact with CBL proteins. Binding of a CBL protein to the regulatory NAF domain of CIPK protein lead to the activation of the kinase in a calcium- dependent manner. Downstream of CBL1, CBL2, CBL3 and CBL9, regulates by phosphorylation the K(+) conductance and uptake of AKT1
CBL	VDAC1	cassava4.1_013619m	0.601783	Voltage dependent anion channel 1; Forms a channel through the mitochondrial outer membrane that allows diffusion of small hydrophilic molecules. The channel adopts an open conformation at low or zero membrane potential and a closed conformation at potentials above 30-40 mV. The open state has a weak anion selectivity whereas the closed state is cation- selective (By similarity). Involved in plan…
CBL	CIPK1	cassava4.1_008050m	2.55679	CBL-interacting protein kinase 1; CIPK serine-threonine protein kinases interact with CBL proteins. Binding of a CBL protein to the regulatory NAF domain of CIPK protein lead to the activation of the kinase in a calcium- dependent manner
CBL	CIPK7	cassava4.1_008412m	-0.566315	CBL-interacting protein kinase 7; CIPK serine-threonine protein kinases interact with CBL proteins. Binding of a CBL protein to the regulatory NAF domain of CIPK protein lead to the activation of the kinase in a calcium- dependent manner (By similarity). Phosphorylates the rice sucrose synthase (SuSy) in vitro in an allosteric manner. Involved in cold response
CBL	CBL5	cassava4.1_029089m	0	Calcineurin B-like protein 5; Acts as a calcium sensor. CBL proteins interact with CIPK serine-threonine protein kinases. Binding of a CBL protein to the regulatory NAF domain of a CIPK protein lead to the activation of the kinase in a calcium-dependent manner. May function as a positive regulator of salt or drought responses
CBL	CBL1	cassava4.1_016083m	3.58555	Calcineurin B-like protein 1; Acts as a calcium sensor involved in the signaling pathway during growth and development and in response to abiotic stresses. May function as a positive regulator of salt and drought responses and as a negative regulator of cold response. Contributes to the regulation of early stress-related CBF/DREB transcription factors. CBL proteins interact with CIPK serine- thre…
CBL	CIPK12	cassava4.1_006117m	1.38272	CBL-interacting protein kinase 12; CIPK serine-threonine protein kinases interact with CBL proteins. Binding of a CBL protein to the regulatory NAF domain of CIPK protein lead to the activation of the kinase in a calcium- dependent manner (By similarity)
CBL	CIPK8	cassava4.1_007660m	0.505096	CBL-interacting protein kinase 8; CIPK serine-threonine protein kinases interact with CBL proteins. Binding of a CBL protein to the regulatory NAF domain of CIPK protein lead to the activation of the kinase in a calcium- dependent manner (By similarity)
CBL	CBL7	cassava4.1_023888m	-0.151527	Calcineurin B-like protein 7; Acts as a calcium sensor. CBL proteins interact with CIPK serine-threonine protein kinases. Binding of a CBL protein to the regulatory NAF domain of a CIPK protein lead to the activation of the kinase in a calcium-dependent manner
CBL	CBL3	cassava4.1_023888m	-0.151527	Calcineurin B-like 3; Acts as a calcium sensor. CBL proteins interact with CIPK serine-threonine protein kinases. Binds calcium ions. Binding of a CBL protein to the regulatory NAF domain of a CIPK protein lead to the activation of the kinase in a calcium-dependent manner. Mediates the activation of AKT1 by CIPK proteins (CIPK6, CIPK16, and CIPK23) in response to low potassium conditions and in t…
CBL	SIP3	cassava4.1_007849m	-1.18482	SOS3-interacting protein 3; CIPK serine-threonine protein kinases interact with CBL proteins. Binding of a CBL protein to the regulatory NAF domain of CIPK protein lead to the activation of the kinase in a calcium- dependent manner. Downstream of CBL1, CBL2, CBL3 and CBL9, regulates by phosphorylation the K(+) conductance and uptake of AKT1. Binds to CBL4 to modulate AKT2 activity by promoting a …
CBL	CBL10	cassava4.1_014701m	-0.167134	Calcineurin B-like protein 10; Acts as a calcium sensor. CBL proteins interact with CIPK serine-threonine protein kinases. Binding of a CBL protein to the regulatory NAF domain of a CIPK protein lead to the activation of the kinase in a calcium-dependent manner. Mediates salt tolerance, but only when phosphorylated. Competes with CIPK23 for a direct binding to AKT1, negatively regulating its acti…
CBL	MTN1	cassava4.1_014161m	1.79813	Methylthioadenosine nucleosidase 1; Enzyme of the methionine cycle that catalyzes the irreversible cleavage of the glycosidic bond in 5'- methylthioadenosine (MTA) to adenine and 5'-methylthioribose. Contributes to the maintenance of AdoMet homeostasis and is required to sustain high rates of ethylene synthesis. Inactive towards S-adenosylhomocysteine (SAH/AdoHcy)
CBL	CIPK14	cassava4.1_008116m	-0.855934	Serine/threonine protein kinase 1; CIPK serine-threonine protein kinases interact with CBL proteins. Binding of a CBL protein to the regulatory NAF domain of CIPK protein lead to the activation of the kinase in a calcium- dependent manner (By similarity)
CBL	CIPK2	cassava4.1_007266m	0.593262	CBL-interacting protein kinase 2; CIPK serine-threonine protein kinases interact with CBL proteins. Binding of a CBL protein to the regulatory NAF domain of CIPK protein lead to the activation of the kinase in a calcium- dependent manner (By similarity)
CBL	CIPK5	cassava4.1_029811m	1.87007	CBL-interacting protein kinase 5; CIPK serine-threonine protein kinases interact with CBL proteins. Binding of a CBL protein to the regulatory NAF domain of CIPK protein lead to the activation of the kinase in a calcium- dependent manner (By similarity)
CBL	AKINBETA1	cassava4.1_012724m	1.77326	SNF1-related protein kinase regulatory subunit beta-1
CBL	CIPK26	NA	0	CBL-interacting serine/threonine-protein kinase 26; CIPK serine-threonine protein kinases interact with CBL proteins. Binding of a CBL protein to the regulatory NAF domain of CIPK protein lead to the activation of the kinase in a calcium- dependent manner. Involved in the calcium-dependent regulation of reactive oxygen species production by the NADPH oxidase RBOHF
CBL	SOS3	cassava4.1_015878m	1.15236	SALT OVERLY SENSITIVE 3; Acts as a calcium sensor involved in the regulatory pathway for the control of intracellular Na(+) and K(+) homeostasis and salt tolerance. Binding of a CBL protein to the regulatory NAF domain of a CIPK serine-threonine protein kinase lead to the activation of the kinase in a calcium-dependent manner. Operates in synergy with CIPK24/SOS2 to activate the plasma membrane N…
CBL	CIPK25	cassava4.1_029811m	1.87007	Member of AtCIPKs; CIPK serine-threonine protein kinases interact with CBL proteins. Binding of a CBL protein to the regulatory NAF domain of CIPK protein lead to the activation of the kinase in a calcium- dependent manner (By similarity)
CBL	SOS2	NA	0	SALT OVERLY SENSITIVE 2; Involved in the regulatory pathway for the control of intracellular Na(+) and K(+) homeostasis and salt tolerance. Activates the vacuolar H(+)/Ca(2+) antiporter CAX1 and operates in synergy with CBL4/SOS3 to activate the plasma membrane Na(+)/H(+) antiporter SOS1. CIPK serine-threonine protein kinases interact with CBL proteins. Binding of a CBL protein to the regulatory …
CBL	CBL9	cassava4.1_016083m	3.58555	Calcineurin B-like protein 9; Acts as a calcium sensor involved in abscisic acid (ABA) signaling and stress-induced ABA biosynthesis pathways. Contributes to the regulation of early stress-related CBF/DREB transcription factors. CBL proteins interact with CIPK serine- threonine protein kinases. Binding of a CBL protein to the regulatory NAF domain of a CIPK protein lead to the activation of the k…
CBL	CBL2	cassava4.1_023888m	-0.151527	Calcineurin B-like protein 2; Acts as a calcium sensor. CBL proteins interact with CIPK serine-threonine protein kinases. Binding of a CBL protein to the regulatory NAF domain of a CIPK protein lead to the activation of the kinase in a calcium-dependent manner. Binds four calcium ions per subunit. Mediates the activation of AKT1 by CIPK proteins (CIPK6, CIPK16, and CIPK23) in response to low pota…
CBL	PI-4KBETA1	cassava4.1_000756m	1.35199	Phosphatidylinositol 4-kinase beta 1; Acts on phosphatidylinositol (PtdIns) in the first committed step in the production of the second messenger inositol- 1,4,5-trisphosphate. Necessary for proper organization of the trans-Golgi network (TGN) and post-Golgi secretion in root hairs. Together with PI4KB2, required during polarized root hair expansion and pollen tube elongation. Functions redundant…
CML	AT1G15130	cassava4.1_001472m	1.67469	Programmed cell death 6-interacting protein
CML	DEG15	cassava4.1_003779m	-0.234176	Protease DEG15; Trypsin-like serine endopeptidase involved in the processing of glyoxysomal higher molecular weight precursor. The dimeric form carries out the specific cleavages needed to remove PTS2-containing presequences, whereas the monomeric form degrades the removed presequences and misfolded proteins (Probable). Not required for degradation of glyoxylate cycle enzymes during seedling deve…
CML	DEK1	cassava4.1_000045m	0.470992	DEFECTIVE KERNEL 1; Essential protein involved in epiderm development. Required for aleurone cell development in the endosperm probably by maintaining and restricting the aleurone and embryonic epidermal L1 cell-layer fates as well as meristems organization. Involved in the maintenance of adaxial/abaxial axis information in developing leaves, probably by regulating cell proliferation and expansio…
CML	AT1G67170	cassava4.1_007444m	-0.569846	Uncharacterized protein; Has no transcriptional activation activity
CML	AT2G27480	cassava4.1_014830m	1.15784	Calcium-binding EF-hand family protein; Potential calcium sensor
CML	AT2G41090	NA	0	Calmodulin-like protein 10; Potential calcium sensor
CML	PMM	cassava4.1_014729m	1.24122	Phosphomannomutase; Involved in ascorbic acid biosynthesis and in the synthesis of the GDP-mannose and dolichol-phosphate-mannose required for a number of critical mannosyl transfer reactions
CML	AT2G46600	cassava4.1_024709m	-0.593651	Calcium-binding EF-hand family protein; Calcium-binding regulatory protein that interacts with kinesin motor protein KCBP in a calcium-dependent manner. Inhibits KCBP microtubule binding activity and microtubule-stimulated ATPase activity. Involved in the regulation of trichome branching through its interaction with KCBP
CML	AT3G03000	cassava4.1_017935m	4.5048	Putative calcium-binding protein CML18; Potential calcium sensor that modulates ion selectivity of NHX1
CML	SAC3B	cassava4.1_021413m	-0.116426	Yeast Sac3 homolog B; Component of the TREX-2 complex (transcription and export complex 2), a muliprotein complex that functions in docking export-competent ribonucleoprotein particles (mRNPs) to the nuclear entrance of the nuclear pore complex (nuclear basket). TREX-2 participates in mRNA export and accurate chromatin positioning in the nucleus by tethering genes to the nuclear periphery (PubMed…
CML	AT3G10300	cassava4.1_013356m	0.284254	Calcium-binding EF-hand family protein; Potential calcium sensor
CML	AT3G29000	cassava4.1_016554m	5.0867	Calcium-binding EF-hand family protein; Potential calcium sensor
CML	CEN1	cassava4.1_017704m	0.101322	Centrin2; Potential calcium sensor
CML	AT3G51180	cassava4.1_005475m	-0.586505	Zinc finger CCCH domain-containing protein 45
CML	G4	cassava4.1_009920m	2.61307	Chlorophyll synthase; Involved in one of the last steps of the biosynthesis of chlorophyll a. Catalyzes the esterification of chlorophillide a or b with a preference for geranylgeranyldiphosphate (GGPP) rather than for phytyldiphosphate (PhyPP)
CML	SAC3C	cassava4.1_007582m	2.76002	Yeast Sac3 homolog C; Possible component of the TREX-2 complex (transcription and export complex 2), a muliprotein complex that functions in docking export-competent ribonucleoprotein particles (mRNPs) to the nuclear entrance of the nuclear pore complex (nuclear basket). TREX-2 participates in mRNA export and accurate chromatin positioning in the nucleus by tethering genes to the nuclear periphery
CML	CML42	cassava4.1_016988m	3.39412	Calmodulin like 42; Probable calcium sensor that binds calcium in vitro. Involved in the regulation of trichome branching
CML	CML19	cassava4.1_017704m	0.101322	Centrin 2; Potential calcium sensor that binds calcium in vitro (PubMed:14688294). Modulates homologous recombination and nucleotide excision repair (NER) (PubMed:15155891). Involved in the early response to UV irradiation (PubMed:16786311)
CML	AT5G04170	cassava4.1_013356m	0.284254	Calcium-binding EF-hand family protein; Potential calcium sensor
CML	RAD4	cassava4.1_001422m	-1.12922	DNA repair protein Rad4 family; May have a role in the nucleotide excision repair (NER) pathway
CML	NHX1	cassava4.1_004969m	0.74728	Na+/H+ exchanger 1; Acts in low affinity electroneutral exchange of protons for cations such as Na(+) or K(+) across membranes. Can also exchange Li(+) and Cs(+) with a lower affinity. Involved in vacuolar ion compartmentalization necessary for cell volume regulation and cytoplasmic Na(+) detoxification. Required during leaves expansion, probably to stimulate epidermal cell expansion. Confers com…
CML	TCH2	cassava4.1_017956m	0.689456	TOUCH 2; Calcium-binding protein that may positively regulate abscisic acid (ABA) inhibition of germination and seedling development. May be required for photoperiod-induced flowering and function in ion homeostasis
