# Supplementary material for: Genome-Wide Analyses of Calcium Sensors Reveal Their Involvement in Drought Stress Response and Storage Roots Deterioration after Harvest in Cassava
Source: Genes (Basel). 2018 Apr 19;9(4):221. doi: 10.3390/genes9040221 (PMC5924563; doi:10.3390/genes9040221)
Supplement: Supplementary file 1 [file genes-09-00221-s001.zip › Table S11.xlsx]

## Sheet: Sheet1
Table S11. The co-expression patterns of gene pairs involved in CAM/CBL/CML-mediate interaction networks at 48h / 0h after harvest.
	Uniformly up-regulation at 48h / 0h after harvest
CaM-mediated interaction network	None
CML-mediated interaction network	AT2G27480:Me014830-AT1G15130:Me001472
CML-mediated interaction network	SOS3:MeCBL3-CIPK17:MeCIPK1
	SOS3:MeCBL3-CIPK12:MeCIPK12
	SOS3:MeCBL3-CIPK16:MeCIPK25
	SOS3:MeCBL3-CIPK25:MeCIPK25
	SOS3:MeCBL3-CIPK18:MeCIPK12
	SOS3:MeCBL3-CIPK5:MeCIPK25
	SOS3:MeCBL3-CIPK1:MeCIPK1
	CBL1:MeCBL5-CIPK1:MeCIPK1
	CBL1:MeCBL5-CIPK23:MeCIPK23
	CBL1:MeCBL5-AKINBETA1:MeSNF1
	CBL1:MeCBL5-PI4KBETA1:MePI4-1
