# Supplementary material for: Genome-Wide Analyses of Calcium Sensors Reveal Their Involvement in Drought Stress Response and Storage Roots Deterioration after Harvest in Cassava
Source: Genes (Basel). 2018 Apr 19;9(4):221. doi: 10.3390/genes9040221 (PMC5924563; doi:10.3390/genes9040221)
Supplement: Supplementary file 1 [file genes-09-00221-s001.zip › Table S12.xlsx]

## Sheet: Sheet1
Tablse S12. The accession number of the genes in the CBL-mediated interaction network.
Gene name in Arabidopsis	Gene ID in Arabiodopsis	Gene name in cassava	Gene ID in cassava
SOS3	AT5G24270.1	MeCBL3	cassava4.1_015878m
CIPK17	AT1G48260.1	MeCIPK1	cassava4.1_008050m
CIPK12	AT4G18700.1	MeCIPK12	cassava4.1_006117m
CIPK16	AT2G25090.1	MeCIPK25	cassava4.1_029811m
CIPK25	AT5G25110.1	MeCBL5	cassava4.1_016083m
CIPK18	AT1G29230.1	MeCIPK23	cassava4.1_007136m
CIPK5	AT5G10930.1	MeSNF1	cassava4.1_012724m
CIPK1	AT3G17510.1	MePI4-1	cassava4.1_000756m
CBL1	AT4G17615.1
CIPK23	AT1G30270.1
AKINBETA1	AT5G21170.2
PI-4KBETA1	AT5G64070.1
