# Supplementary material for: Genome-Wide Analyses of Calcium Sensors Reveal Their Involvement in Drought Stress Response and Storage Roots Deterioration after Harvest in Cassava
Source: Genes (Basel). 2018 Apr 19;9(4):221. doi: 10.3390/genes9040221 (PMC5924563; doi:10.3390/genes9040221)
Supplement: Supplementary file 1 [file genes-09-00221-s001.zip › Table S2.xlsx]

## Sheet: Sheet1
Table S2. Characteristics of CaMs, CMLs, and CBLs in cassava
Gene ID	Gene name	Amino acids	PI	MW(kDa)
cassava4.1_017016m.g	MeCAM1	189	4.83	21.6752
cassava4.1_018359m.g	MeCAM2	150	4.03	17.021
cassava4.1_018372m.g	MeCAM3	150	4.02	16.9589
cassava4.1_018395m.g	MeCAM4	149	4.11	16.8477
cassava4.1_020944m.g	MeCAM5	149	4.09	17.064
cassava4.1_024201m.g	MeCAM6	148	4.15	16.8348
cassava4.1_029517m.g	MeCAM7	148	4.1	16.9129
cassava4.1_030730m.g	MeCAM8	150	4.14	17.1952
cassava4.1_012078m.g	MeCML1	318	7.06	34.9846
cassava4.1_013356m.g	MeCML2	283	6.29	30.5902
cassava4.1_014830m.g	MeCML3	245	5.4	28.0894
cassava4.1_015160m.g	MeCML4	236	4.61	26.309
cassava4.1_015167m.g	MeCML5	236	4.29	27.3145
cassava4.1_015167m.g	MeCML6	223	4.24	25.9559
cassava4.1_015318m.g	MeCML7	232	4.45	25.4763
cassava4.1_015467m.g	MeCML8	229	4.56	25.4194
cassava4.1_016229m.g	MeCML9	209	4.64	24.1567
cassava4.1_016242m.g	MeCML10	209	4.65	24.5839
cassava4.1_016355m.g	MeCML11	206	6.37	23.6303
cassava4.1_016355m.g	MeCML12	156	7.06	17.7918
cassava4.1_016355m.g	MeCML13	205	6.37	23.5312
cassava4.1_016452m.g	MeCML14	204	4.93	23.4857
cassava4.1_016452m.g	MeCML15	154	6.13	17.392
cassava4.1_016554m.g	MeCML16	202	4.5	23.8413
cassava4.1_016701m.g	MeCML17	197	4.54	22.2498
cassava4.1_016892m.g	MeCML18	192	4.63	20.9745
cassava4.1_016930m.g	MeCML19	191	5.32	20.7521
cassava4.1_016988m.g	MeCML20	190	4.56	21.5449
cassava4.1_017145m.g	MeCML21	185	5.55	20.8827
cassava4.1_017248m.g	MeCML22	182	5.09	20.6905
cassava4.1_017617m.g	MeCML23	172	4.27	18.8256
cassava4.1_017704m.g	MeCML24	169	4.79	19.6739
cassava4.1_017854m.g	MeCML25	165	4.1	17.8105
cassava4.1_017935m.g	MeCML26	163	4.43	18.0692
cassava4.1_017956m.g	MeCML27	163	4.38	18.0732
cassava4.1_018286m.g	MeCML28	152	4.23	17.1734
cassava4.1_018287m.g	MeCML29	152	4.38	17.0872
cassava4.1_018421m.g	MeCML30	149	4.33	17.1531
cassava4.1_018493m.g	MeCML31	147	4.78	16.6599
cassava4.1_018641m.g	MeCML32	143	4.5	16.1562
cassava4.1_019786m.g	MeCML33	107	4.45	12.248
cassava4.1_021003m.g	MeCML34	188	5.54	21.6643
cassava4.1_023230m.g	MeCML35	84	4.37	9.42653
cassava4.1_023676m.g	MeCML36	142	4.46	16.023
cassava4.1_023965m.g	MeCML37	149	4.31	17.1743
cassava4.1_024520m.g	MeCML38	84	4.59	9.44361
cassava4.1_025234m.g	MeCML39	169	3.93	18.4248
cassava4.1_026112m.g	MeCML40	198	4.98	22.3262
cassava4.1_028220m.g	MeCML41	84	4.26	9.38439
cassava4.1_029375m.g	MeCML42	140	4.66	15.7191
cassava4.1_031346m.g	MeCML43	185	5.39	21.2333
cassava4.1_032271m.g	MeCML44	161	4.16	17.6449
cassava4.1_033144m.g	MeCML45	192	4.38	21.1104
cassava4.1_034063m.g	MeCML46	162	4.08	17.8322
cassava4.1_034166m.g	MeCML47	222	4.42	24.5083
cassava4.1_034369m.g	MeCML48	147	4.87	16.4678
cassava4.1_014701m.g	MeCBL1	249	4.7	28.7419
cassava4.1_014733m.g	MeCBL2	248	4.7	28.5594
cassava4.1_015878m.g	MeCBL3	218	5.2	25.3602
cassava4.1_016071m.g	MeCBL4	213	4.62	24.5599
cassava4.1_016083m.g	MeCBL5	213	4.76	24.4979
cassava4.1_022392m.g	MeCBL6	224	4.6	25.6974
cassava4.1_023193m.g	MeCBL7	183	4.6	20.9779
cassava4.1_023888m.g	MeCBL8	222	4.77	25.8364
cassava4.1_029089m.g	MeCBL9	212	4.51	24.3265
