# Supplementary material for: Genome-Wide Analyses of Calcium Sensors Reveal Their Involvement in Drought Stress Response and Storage Roots Deterioration after Harvest in Cassava
Source: Genes (Basel). 2018 Apr 19;9(4):221. doi: 10.3390/genes9040221 (PMC5924563; doi:10.3390/genes9040221)
Supplement: Supplementary file 1 [file genes-09-00221-s001.zip › Table S3.xlsx]

## Sheet: Sheet1
Table S3. The accession numbers of CaMs, CMLs, and CBLs in Arabidopsis and rice.
Gene ID	Gene name	Gene ID	Gene name
AT5G37780.3	AtCAM1	LOC_Os03g20370.1	OsCAM1-1
AT2G41110.2	AtCAM2	LOC_Os07g48780.1	OsCAM1-2
AT3G56800.1	AtCAM3	LOC_Os01g16240.1	OsCAM1-3
AT1G66410.2	AtCAM4	LOC_Os05g41210.1	OsCAM2
AT2G27030.3	AtCAM5	LOC_Os01g17190.1	OsCAM3
AT3G43810.1	AtCAM7	LOC_Os01g59530.1	OsCML1
AT3G59450.1	AtCML1	LOC_Os11g03980.1	OsCML2
AT4G12860.1	AtCML2	LOC_Os12g03816.1	OsCML3
AT3G07490.1	AtCML3	LOC_Os03g53200.1	OsCML4
AT3G59440.1	AtCML4	LOC_Os12g41110.1	OsCML5
AT2G43290.1	AtCML5	LOC_Os11g37550.1	OsCML6
AT4G03290.1	AtCML6	LOC_Os08g02420.1	OsCML7
AT1G05990.1	AtCML7	LOC_Os10g25010.1	OsCML8
AT4G14640.1	AtCML8	LOC_Os05g41200.1	OsCML9
AT3G51920.1	AtCML9	LOC_Os01g72100.1	OsCML10
AT2G41090.1	AtCML10	LOC_Os01g32120.1	OsCML11
AT3G22930.1	AtCML11	LOC_Os01g41990.1	OsCML12
AT2G41100.1	AtCML12	LOC_Os07g42660.1	OsCML13
AT1G12310.1	AtCML13	LOC_Os05g50180.1	OsCML14
AT1G62820.1	AtCML14	LOC_Os05g31620.1	OsCML15
AT1G18530.1	AtCML15	LOC_Os01g04330.1	OsCML16
AT3G25600.1	AtCML16	LOC_Os02g39380.1	OsCML17
AT1G32250.1	AtCML17	LOC_Os05g13580.1	OsCML18
AT3G03000.1	AtCML18	LOC_Os01g72550.1	OsCML19
AT4G37010.1	AtCML19	LOC_Os02g50060.1	OsCML20
AT3G50360.1	AtCML20	LOC_Os05g24780.1	OsCML21
AT4G26470.1	AtCML21	LOC_Os04g41540.1	OsCML22
AT3G24110.1	AtCML22	LOC_Os01g72540.1	OsCML23
AT1G66400.1	AtCML23	LOC_Os07g48340.1	OsCML24
AT5G37770.1	AtCML24	LOC_Os11g01390.1	OsCML25
AT1G24620.1	AtCML25	LOC_Os12g01400.1	OsCML26
AT1G73630.1	AtCML26	LOC_Os03g21380.2	OsCML27
AT1G18210.1	AtCML27	LOC_Os12g12730.1	OsCML28
AT3G03430.1	AtCML28	LOC_Os06g47640.1	OsCML29
AT5G17480.1	AtCML29	LOC_Os06g07560.1	OsCML30
AT2G15680.1	AtCML30	LOC_Os01g72530.1	OsCML31
AT2G36180.1	AtCML31	LOC_Os08g04890.1	OsCML32
AT5G17470.1	AtCML32	gi|76577787	OsCBL1
AT3G03400.1	AtCML33	gi|76577789	OsCBL2
AT3G03410.1	AtCML34	gi|76577791	OsCBL3
AT2G41410.1	AtCML35	gi|76577793	OsCBL4
AT3G10190.1	AtCML36	gi|76577795	OsCBL5
AT5G42380.1	AtCML37	gi|76577797	OsCBL6
AT1G76650.1	AtCML38	gi|76577799	OsCBL7
AT1G76640.1	AtCML39	gi|76577801	OsCBL8
AT3G01830.1	AtCML40	gi|76577803	OsCBL9
AT3G50770.1	AtCML41	gi|76577805	OsCBL10
AT4G20780.1	AtCML42
AT5G44460.1	AtCML43
AT1G21550.1	AtCML44
AT3G29000.1	AtCML45
AT5G39670.1	AtCML46
AT3G47480.1	AtCML47
AT2G27480.1	AtCML48
AT3G10300.1	AtCML49
AT5G04170.1	AtCML50
AT4G17615.1	AtCBL1
AT5G55990.1	AtCBL2
AT4G26570.2	AtCBL3
AT5G24270.1	AtCBL4
AT4G01420.1	AtCBL5
AT4G16350.1	AtCBL6
AT4G26560.1	AtCBL7
AT1G64480.1	AtCBL8
AT5G47100.1	AtCBL9
AT4G33000.1	AtCBL10
