# Supplementary material for: Genome-Wide Analyses of Calcium Sensors Reveal Their Involvement in Drought Stress Response and Storage Roots Deterioration after Harvest in Cassava
Source: Genes (Basel). 2018 Apr 19;9(4):221. doi: 10.3390/genes9040221 (PMC5924563; doi:10.3390/genes9040221)
Supplement: Supplementary file 1 [file genes-09-00221-s001.zip › Table S4.xlsx]

## Sheet: Sheet1
Table S4. Expression of cassava CaMs, CMLs, and CBLs in different tissues of Arg7 and W14. (The genes that showed high expression levels (Log2 based FPKM>5)in various tissues of Arg7 and W14 were marked with blue)
Gene	Arg7_S	Arg7_L	Arg7_SR	W14_S	W14_L	W14_SR
MeCAM1	9.39048	9.4763	8.94454	7.15046	8.58015	8.37614
MeCAM4	8.60115	7.59933	9.19156	8.98075	8.94861	10.6131
MeCAM2	1.28796	-0.304289	3.86218	1.19027	-0.487571	2.86166
MeCAM3	6.97192	5.34854	4.84588	2.93836	3.35211	2.28333
MeCAM5	-0.380598	4.45192	-0.0898138	1.71544	8.32087	1.80018
MeCAM8	0.185397	0.907014	-10	-10	-1.20366	-10
MeCAM6	-1.82858	1.17759	1.08646	-0.645408	5.41567	-10
MeCAM7	-0.799576	2.41995	3.1932	-0.731508	5.05445	1.61902
MeCML16	2.43346	2.33356	6.47272	2.39725	4.27842	7.31702
MeCML33	3.34474	2.96868	5.59058	1.10455	3.25817	5.17982
MeCML9	0.0279042	-0.935354	6.06474	-2.68254	-2.53469	3.78995
MeCML10	3.74092	1.43057	0.000793264	1.2112	2.22527	0.410091
MeCML37	1.43965	2.46533	2.07046	1.49122	1.87875	3.61317
MeCML17	5.18696	3.4794	8.03802	3.38339	4.46831	7.11116
MeCML20	2.12715	3.16072	7.98796	4.79024	3.42786	7.56455
MeCML4	-10	-10	-10	2.46585	-3.11141	3.56241
MeCML7	3.94837	5.21168	5.14056	1.77243	3.2932	3.35435
MeCML28	5.85378	3.25678	7.70045	4.99968	3.85801	8.44593
MeCML29	0.178364	2.59551	8.42433	0.984815	2.60535	4.87344
MeCML30	8.00411	6.35768	3.78043	5.63207	7.61609	7.10876
MeCML34	6.19128	3.73947	2.1341	3.73318	1.01888	7.02048
MeCML40	5.71013	4.46786	0.608913	2.58048	4.89981	4.18907
MeCML42	0.130325	2.94297	0.991905	-10	1.81345	0.144151
MeCML19	5.49257	5.43624	10.2006	5.19917	6.74466	8.51469
MeCML32	-0.218018	-1.40199	4.27638	0.705589	0.0798525	3.7679
MeCML36	-10	3.09248	6.48641	-0.517497	3.17247	2.15316
MeCML22	6.30666	6.12494	2.94429	2.10611	4.51573	2.69097
MeCML43	-10	-10	-10	-10	-10	-10
MeCML21	6.70625	6.34283	3.40058	5.75742	6.54317	3.50564
MeCML8	5.95259	5.44847	5.24168	0.679721	-0.169472	2.12758
MeCML47	7.17492	6.42128	7.12035	7.28087	8.91577	7.73859
MeCML18	2.57481	3.07932	3.9645	1.88683	1.76234	3.99661
MeCML45	1.28501	2.12337	0.459589	1.47645	3.0166	2.49531
MeCML27	7.67991	9.08418	10.804	7.20118	9.46273	8.5589
MeCML23	6.75565	5.26315	4.41491	2.84691	1.95411	4.50964
MeCML25	3.72386	3.85875	8.01521	5.53541	2.68747	6.82198
MeCML41	-10	-10	-10	-10	-10	-10
MeCML35	0.963171	-10	-10	-10	-0.00775219	2.68043
MeCML38	1.00758	3.30847	1.0245	0.920156	4.95677	2.80193
MeCML26	-10	-10	-10	-10	-10	-10
MeCML39	-10	-10	-10	0.419129	-1.18354	1.02429
MeCML44	2.68817	4.18463	2.99684	0.200617	1.1992	1.14662
MeCML46	2.65176	2.69976	4.8354	0.151547	0.88495	4.85895
MeCML24	5.42251	6.54087	6.05281	5.92199	6.78223	6.47692
MeCML31	3.92716	3.5111	5.91236	5.80374	3.93675	6.19471
MeCML48	8.20006	7.08753	8.49648	6.84701	5.30554	7.79356
MeCML5	3.92511	4.4194	4.15717	1.82014	4.68279	2.46993
MeCML6	3.92511	4.4194	4.15717	1.82014	4.68279	2.46993
MeCML14	3.02271	2.96644	3.2435	3.55264	4.61414	3.879
MeCML15	3.02271	2.96644	3.2435	3.55264	4.61414	3.879
MeCML1	7.93482	6.9998	6.46851	4.66338	4.60478	6.12143
MeCML2	-10	-10	-10	-10	-10	-10
MeCML3	2.80526	4.22769	4.099	4.06567	4.5904	3.49007
MeCML13	1.2153	0.153442	5.71601	-0.470125	2.69188	1.27467
MeCML11	1.2153	0.153442	5.71601	-0.470125	2.69188	1.27467
MeCML12	1.2153	0.153442	5.71601	-0.470125	2.69188	1.27467
MeCBL3	2.16408	3.61185	0.875167	2.12064	5.28676	2.39067
MeCBL6	4.71041	4.41501	5.12456	4.88758	5.39216	5.30365
MeCBL7	-10	-10	-10	0.120286	-1.37666	-10
MeCBL9	8.26571	4.32577	1.19508	3.29194	0.116178	-10
MeCBL8	6.59891	6.09158	7.60709	6.8811	6.70012	7.27998
MeCBL4	3.47028	3.574	3.46305	4.49194	5.26305	4.21863
MeCBL5	4.34226	4.76373	5.51818	4.60549	6.07288	3.91263
MeCBL1	5.29985	3.06607	3.43268	4.67296	3.9933	3.62023
MeCBL2	2.53032	0.265425	0.327825	4.11984	3.1894	2.52013
