# Supplementary material for: Genome-Wide Analyses of Calcium Sensors Reveal Their Involvement in Drought Stress Response and Storage Roots Deterioration after Harvest in Cassava
Source: Genes (Basel). 2018 Apr 19;9(4):221. doi: 10.3390/genes9040221 (PMC5924563; doi:10.3390/genes9040221)
Supplement: Supplementary file 1 [file genes-09-00221-s001.zip › Table S5.xlsx]

## Sheet: Sheet1
Table S5. Expression of cassava CaMs, CMLs, and CBLs in response to drought stress in Arg7, SC124 and W14.(The genes that showed induction (Log2 based FPKM>1) were marked with blue)
Gene	Arg7-L-D/CK	Arg7-R-D/CK	SC124-L-D/CK	SC124-R-D/CK	W14-L-D/CK	W14-R-D/CK
MeCAM1	-0.91519	0	-0.929604	-0.0412599	-1.1848	0
MeCAM4	-0.876932	-1.58071	-0.997885	-0.608196	-1.32659	-1.20737
MeCAM2	0	-6.74231	-2.93293	0	-1.79108	1.18863
MeCAM3	1.55848	-7.13194	1.66087	-2.14725	-2.12835	0
MeCAM5	-0.702601	-2.10334	0.398069	0	-3.6809	0
MeCAM8	-0.114888	0	1.08134	0	-2.23084	0
MeCAM6	0.481373	-1.68718	-1.67609	0	-6.5107	1.53134
MeCAM7	0.499122	-6.53041	0.660589	0	-6.23167	3.05403
MeCML16	3.30325	2.12933	0.48908	0.989142	-4.42169	0.94475
MeCML33	-0.0771346	0.267732	-1.51947	-0.136962	-2.41203	0.201852
MeCML9	0.494528	-1.43772	-0.56278	0.00510183	-3.31351	1.61329
MeCML10	1.10357	-0.0170709	4.24796	1.66549	-5.10347	-0.306827
MeCML37	-0.297398	-1.36863	0.273241	-1.1539	-3.44032	0
MeCML17	2.15059	-3.65381	1.33868	-1.01761	-3.10585	0.255554
MeCML20	4.2477	-3.27716	1.69347	-1.87752	-3.71123	-1.33417
MeCML4	-0.208115	2.19225	-0.353684	0.648024	-0.383871	1.93284
MeCML7	0.342085	-0.0805315	0.993358	-0.221306	0	1.77455
MeCML28	0.977537	1.29573	-0.3817	-1.4297	-5.27465	3.13807
MeCML29	5.58637	-1.98317	3.26014	0.142207	-4.25723	-0.317735
MeCML30	-0.523059	-0.954022	-2.53175	-1.43154	-2.33663	0.399031
MeCML34	-3.65765	-2.78277	0	-1.17928	0.225503	0.919217
MeCML40	-0.764794	-1.3022	-1.8476	-1.38501	0.187254	0.774916
MeCML42	0	0	2.70594	0	-4.5919	0
MeCML19	5.98563	0.96302	2.25549	-0.218257	-4.83854	-0.19642
MeCML32	0	-1.6681	2.88177	0.246671	0	-0.525816
MeCML36	0	0	2.78116	-0.190531	-2.8025	1.4738
MeCML22	-3.53205	0.680471	-2.49358	-1.91364	2.03305	1.44235
MeCML43	0.264298	0	0.741369	0	-1.01393	0
MeCML21	-0.267011	3.15069	0.0472214	1.01209	-2.19588	1.09137
MeCML8	0.816054	-0.641034	0.0647749	-0.469472	-2.08399	0.48078
MeCML47	1.03517	1.26926	0.689792	-0.342606	-2.23104	0.680791
MeCML18	0.191398	-0.998183	0.101089	0.151039	-0.524287	0.241392
MeCML45	-0.249059	-1.6564	-0.0532	-2.1552	-2.41204	0.143965
MeCML27	-0.0479624	-3.17094	-0.912424	-0.592053	-2.41839	-0.698923
MeCML23	0.838655	-0.394937	0.611022	-0.0754751	1.69083	0.366781
MeCML25	2.64871	-2.87157	0.912183	-0.826592	-1.73714	-0.887039
MeCML41	0	0	0	0	0	0
MeCML35	0	0	0.104236	1.42074	1.33175	0
MeCML38	-1.7744	-0.640685	-2.3619	-1.76258	-0.660805	1.10174
MeCML26	-1.38853	3.1165	0.648364	1.72419	-0.407674	1.72058
MeCML39	0	0	0	-0.160043	0	-3.07692
MeCML44	0.466759	-2.64347	-0.800841	-1.47782	1.27063	0
MeCML46	-0.947007	-5.78585	-0.402037	-2.16058	-1.59264	1.18666
MeCML24	0.041349	0.356465	0.236138	0.48806	-2.01428	0.279667
MeCML31	0.215189	-0.155351	0.160959	-0.171946	-1.20523	-1.06103
MeCML48	-0.25258	-0.956832	-0.292079	-0.715915	-0.625266	0.153547
MeCML5	0.964766	1.19577	0.549823	0.25406	-2.58467	0
MeCML6	0.964766	1.19577	0.549823	0.25406	-2.58467	0
MeCML14	0	0	0	0	0	0
MeCML15	0	0	0	0	0	0
MeCML1	-0.388645	0.84096	-0.450201	0.630133	2.97454	0.476386
MeCML2	0.338008	-0.09872	0.335274	0.023429	-0.807684	0.191438
MeCML3	0.685583	0.41415	0.814429	-0.0481099	-0.472992	-0.667267
MeCML13	1.65072	0	0	-0.15511	0	0
MeCML11	1.65072	0	0	-0.15511	0	0
MeCML12	1.65072	0	0	-0.15511	0	0
MeCBL3	-2.78428	-5.44741	-2.50387	-1.13771	0	0.257312
MeCBL6	1.44557	-0.118184	0	0	-2.53378	-2.00866
MeCBL7	0	-1.61864	0	-1.15329	-1.80179	0
MeCBL9	-3.29772	-4.83744	0	0	-5.12076	-0.487941
MeCBL8	-0.745482	0.102856	0.406774	-0.00383256	-0.862034	-1.03717
MeCBL4	-0.201323	0	-0.948917	0.989153	0	0.129636
MeCBL5	0.590954	-1.07228	0.844414	-0.418992	-2.48518	0
MeCBL1	0.566145	2.31605	1.13075	0.839266	-1.93484	-0.251633
MeCBL2	1.75814	1.84232	3.02337	0	-4.64295	0
