# Supplementary material for: Genome-Wide Analyses of Calcium Sensors Reveal Their Involvement in Drought Stress Response and Storage Roots Deterioration after Harvest in Cassava
Source: Genes (Basel). 2018 Apr 19;9(4):221. doi: 10.3390/genes9040221 (PMC5924563; doi:10.3390/genes9040221)
Supplement: Supplementary file 1 [file genes-09-00221-s001.zip › Table S6.xlsx]

## Sheet: Sheet1
Table S6. Expression of cassava CaMs, CMLs, and CBLs during SR deteriation. (The genes that showed induction (Log2 based FPKM>1) were marked with blue)
Gene	6h/0h AH	12h/0h AH	48h/0h AH
MeCAM1	0.599585	0.386183	0.0877008
MeCAM4	0.464114	0.611412	0.275092
MeCAM2	0.238104	-0.0481673	2.41126
MeCAM3	-0.58242	-1.59492	0.928717
MeCAM5	5.29069	4.50117	7.82364
MeCAM8	3.12406	3.46014	8.03365
MeCAM6	1.23202	0.826335	4.07875
MeCAM7	4.43774	3.01411	3.66376
MeCML16	3.26134	3.98201	5.0867
MeCML33	2.47146	2.7111	3.53868
MeCML9	4.50888	4.02337	5.41887
MeCML10	3.45118	2.9994	4.29856
MeCML37	-1.1984	-1.38597	-0.931774
MeCML17	3.70524	2.54856	3.2173
MeCML20	2.51419	1.88215	3.39412
MeCML4	1.85157	1.45016	2.03606
MeCML7	1.15194	0.219958	0.889496
MeCML28	1.40398	3.37286	3.61734
MeCML29	0.532014	-0.602338	0.677675
MeCML30	-2.04236	-2.2544	-1.27359
MeCML34	-2.64411	-2.24596	0.266035
MeCML40	-2.85948	-1.23593	1.7701
MeCML42	0	0	0
MeCML19	-3.12704	-4.75337	-3.60135
MeCML32	0.603706	0.284058	1.59883
MeCML36	-0.590192	0.253917	1.92995
MeCML22	4.01811	3.17271	1.21704
MeCML43	-0.740387	-0.938221	-2.0968
MeCML21	-2.7578	-3.76	-4.25244
MeCML8	-0.581861	-0.0872269	-0.403276
MeCML47	1.36375	2.01547	1.47596
MeCML18	0	0	0
MeCML45	1.83094	-0.368139	-0.153781
MeCML27	1.50768	0.554741	0.689456
MeCML23	1.16182	1.28911	0.390698
MeCML25	3.16978	2.81523	1.9522
MeCML41	0	0	0
MeCML35	0	0	0
MeCML38	7.9811	8.14958	6.76488
MeCML26	2.11255	3.27739	4.5048
MeCML39	0	0	0
MeCML44	2.26422	0.755088	2.66327
MeCML46	2.59297	1.83324	4.40505
MeCML24	0	0	0
MeCML31	0	0	0
MeCML48	0	0	0
MeCML5	1.48232	2.63332	3.22665
MeCML6	0	0	0
MeCML14	1.98713	3.0761	2.34588
MeCML15	0	0	0
MeCML1	-0.967532	-1.9836	-1.85428
MeCML2	0.972572	0.386231	0.284254
MeCML3	1.52881	1.21794	1.15784
MeCML13	0	0	0
MeCML11	0.267335	1.4693	2.22754
MeCML12	0	0	0
MeCBL3	0.643149	1.73529	1.15236
MeCBL6	2.19608	2.96911	1.74303
MeCBL7	1.26264	0.734617	5.76967
MeCBL9	0	0	0
MeCBL8	-0.27123	0.146776	-0.151527
MeCBL4	1.79223	1.88276	5.34232
MeCBL5	3.11686	3.06159	3.58555
MeCBL1	-0.455371	-0.242296	-0.167134
MeCBL2	-0.62423	1.25655	1.43643
