# Supplementary material for: Genome-Wide Analyses of Calcium Sensors Reveal Their Involvement in Drought Stress Response and Storage Roots Deterioration after Harvest in Cassava
Source: Genes (Basel). 2018 Apr 19;9(4):221. doi: 10.3390/genes9040221 (PMC5924563; doi:10.3390/genes9040221)
Supplement: Supplementary file 1 [file genes-09-00221-s001.zip › Table S7.xlsx]

## Sheet: Sheet1
Table S7. The protein interaction relationship in the CaM-mediated interaction network in Arabidopsis
node1	node2	node1_string_internal_id	node2_string_internal_id	node1_external_id	node2_external_id	experimentally_determined_interaction	combined_score
CAM1	CDPK1	139265	117206	3702.AT5G37780.3	3702.AT1G18890.1	0.847	0.847
PP7	CAM1	142093	139265	3702.AT5G63870.1	3702.AT5G37780.3	0.781	0.781
PP7	CAM4	142093	120880	3702.AT5G63870.1	3702.AT1G66410.2	0.781	0.781
CAM1	DSPTP1	139265	129098	3702.AT5G37780.3	3702.AT3G23610.3	0.765	0.765
CRCK1	CAM1	141580	139265	3702.AT5G58940.1	3702.AT5G37780.3	0.762	0.762
CIP111	CAM2	131343	125884	3702.AT3G56690.1	3702.AT2G41110.2	0.755	0.755
CAM1	GAD	139265	137835	3702.AT5G37780.3	3702.AT5G17330.1	0.748	0.748
CAM1	NTL9	139265	135710	3702.AT5G37780.3	3702.AT4G35580.2	0.746	0.746
CAM1	BAG5	139265	116492	3702.AT5G37780.3	3702.AT1G12060.1	0.746	0.746
AT5G62570	CAM1	141955	139265	3702.AT5G62570.2	3702.AT5G37780.3	0.746	0.746
CAM1	AS1	139265	125506	3702.AT5G37780.3	3702.AT2G37630.1	0.746	0.746
CAM1	AT5G28300	139265	138893	3702.AT5G37780.3	3702.AT5G28300.1	0.746	0.746
CAM1	BT5	139265	135928	3702.AT5G37780.3	3702.AT4G37610.1	0.718	0.719
CAM1	BT2	139265	130454	3702.AT5G37780.3	3702.AT3G48360.1	0.718	0.719
BT1	CAM1	142023	139265	3702.AT5G63160.1	3702.AT5G37780.3	0.718	0.719
BT4	CAM1	142494	139265	3702.AT5G67480.2	3702.AT5G37780.3	0.717	0.717
ACA11	CAM4	131410	120880	3702.AT3G57330.1	3702.AT1G66410.2	0.716	0.716
CAM1	ACA11	139265	131410	3702.AT5G37780.3	3702.AT3G57330.1	0.716	0.716
CAM2	ABCG12	125884	119479	3702.AT2G41110.2	3702.AT1G51500.1	0.707	0.707
