# Supplementary material for: Genome-Wide Analyses of Calcium Sensors Reveal Their Involvement in Drought Stress Response and Storage Roots Deterioration after Harvest in Cassava
Source: Genes (Basel). 2018 Apr 19;9(4):221. doi: 10.3390/genes9040221 (PMC5924563; doi:10.3390/genes9040221)
Supplement: Supplementary file 1 [file genes-09-00221-s001.zip › Table S8.xlsx]

## Sheet: Sheet1
Table S8. The protein interaction relationship in the CML-mediated interaction network in Arabidopsis
node1	node2	node1_string_internal_id	node2_string_internal_id	node1_external_id	node2_external_id	experimentally_determined_interaction	combined_score
RAD4	CML19	137761	135863	3702.AT5G16630.1	3702.AT4G37010.2	0.98	0.98
CEN1	SAC3B	130667	127232	3702.AT3G50360.1	3702.AT3G06290.1	0.958	0.958
CML19	SAC3B	135863	127232	3702.AT4G37010.2	3702.AT3G06290.1	0.958	0.958
RAD4	CEN1	137761	130667	3702.AT5G16630.1	3702.AT3G50360.1	0.928	0.928
RAD4	AT2G46600	137761	126468	3702.AT5G16630.1	3702.AT2G46600.1	0.928	0.928
SAC3B	AT2G46600	127232	126468	3702.AT3G06290.1	3702.AT2G46600.1	0.914	0.914
SAC3C	CEN1	131099	130667	3702.AT3G54380.1	3702.AT3G50360.1	0.914	0.914
SAC3C	AT2G46600	131099	126468	3702.AT3G54380.1	3702.AT2G46600.1	0.914	0.914
CML19	SAC3C	135863	131099	3702.AT4G37010.2	3702.AT3G54380.1	0.914	0.914
AT5G04170	DEK1	136532	119894	3702.AT5G04170.1	3702.AT1G55350.5	0.898	0.898
AT3G10300	DEK1	127611	119894	3702.AT3G10300.3	3702.AT1G55350.5	0.898	0.898
AT2G27480	DEK1	124417	119894	3702.AT2G27480.1	3702.AT1G55350.5	0.898	0.898
AT3G51180	AT1G67170	130758	120960	3702.AT3G51180.1	3702.AT1G67170.1	0.85	0.85
AT5G04170	AT3G51180	136532	130758	3702.AT5G04170.1	3702.AT3G51180.1	0.833	0.833
AT3G10300	AT1G15130	127611	116823	3702.AT3G10300.3	3702.AT1G15130.1	0.802	0.802
AT5G04170	AT1G15130	136532	116823	3702.AT5G04170.1	3702.AT1G15130.1	0.802	0.802
AT2G27480	AT1G15130	124417	116823	3702.AT2G27480.1	3702.AT1G15130.1	0.802	0.802
AT5G04170	AT1G67170	136532	120960	3702.AT5G04170.1	3702.AT1G67170.1	0.79	0.79
TCH2	G4	139264	130827	3702.AT5G37770.1	3702.AT3G51820.1	0.746	0.746
AT3G29000	DEG15	129698	118119	3702.AT3G29000.1	3702.AT1G28320.1	0.746	0.746
CML42	AT2G46600	134091	126468	3702.AT4G20780.1	3702.AT2G46600.1	0.746	0.746
PMM	AT2G41090	126380	125882	3702.AT2G45790.1	3702.AT2G41090.1	0.746	0.746
NHX1	AT3G03000	138785	126857	3702.AT5G27150.1	3702.AT3G03000.1	0.713	0.713
