# Supplementary material for: Genome-Wide Analyses of Calcium Sensors Reveal Their Involvement in Drought Stress Response and Storage Roots Deterioration after Harvest in Cassava
Source: Genes (Basel). 2018 Apr 19;9(4):221. doi: 10.3390/genes9040221 (PMC5924563; doi:10.3390/genes9040221)
Supplement: Supplementary file 1 [file genes-09-00221-s001.zip › Table S9.xlsx]

## Sheet: Sheet1
Table S9. The protein interaction relationship in the CBL-mediated interaction network in Arabidopsis
node1	node2	node1_string_internal_id	node2_string_internal_id	node1_external_id	node2_external_id	experimentally_determined_interaction	combined_score
CBL2	CIPK14	141260	136280	3702.AT5G55990.1	3702.AT5G01820.1	0.95	0.95
SOS2	SOS3	139041	138502	3702.AT5G35410.1	3702.AT5G24270.1	0.95	0.95
PI-4KBETA1	CBL1	142115	133751	3702.AT5G64070.1	3702.AT4G17615.1	0.785	0.785
SOS2	CBL10	139041	135432	3702.AT5G35410.1	3702.AT4G33000.1	0.762	0.762
CBL1	CIPK7	133751	129029	3702.AT4G17615.1	3702.AT3G23000.1	0.762	0.762
SOS3	CIPK1	138502	128425	3702.AT5G24270.1	3702.AT3G17510.1	0.753	0.753
SOS3	CIPK16	138502	124158	3702.AT5G24270.1	3702.AT2G25090.1	0.753	0.753
SOS3	CIPK8	138502	134493	3702.AT5G24270.1	3702.AT4G24400.1	0.753	0.753
SOS3	SIP3	138502	135206	3702.AT5G24270.1	3702.AT4G30960.1	0.753	0.753
SOS3	CIPK17	138502	119157	3702.AT5G24270.1	3702.AT1G48260.1	0.753	0.753
SOS3	CIPK5	138502	137207	3702.AT5G24270.1	3702.AT5G10930.1	0.753	0.753
CIPK25	SOS3	138593	138502	3702.AT5G25110.1	3702.AT5G24270.1	0.753	0.753
SOS3	CIPK26	138502	138248	3702.AT5G24270.1	3702.AT5G21326.1	0.753	0.753
SOS3	CIPK18	138502	118190	3702.AT5G24270.1	3702.AT1G29230.1	0.753	0.753
SOS3	CIPK2	138502	136833	3702.AT5G24270.1	3702.AT5G07070.1	0.753	0.753
SOS3	CIPK12	138502	133877	3702.AT5G24270.1	3702.AT4G18700.1	0.753	0.753
AKINBETA1	CBL1	138244	133751	3702.AT5G21170.2	3702.AT4G17615.1	0.746	0.746
MTN1	CBL3	136050	134729	3702.AT4G38800.1	3702.AT4G26570.2	0.746	0.746
CBL1	VDAC1	133751	126658	3702.AT4G17615.1	3702.AT3G01280.1	0.746	0.746
SOS2	CBL1	139041	133751	3702.AT5G35410.1	3702.AT4G17615.1	0.735	0.735
CBL9	SOS2	140292	139041	3702.AT5G47100.1	3702.AT5G35410.1	0.735	0.735
CBL1	CIPK23	133751	118298	3702.AT4G17615.1	3702.AT1G30270.1	0.735	0.735
SOS2	CBL5	139041	132231	3702.AT5G35410.1	3702.AT4G01420.1	0.735	0.735
SOS2	CBL8	139041	120673	3702.AT5G35410.1	3702.AT1G64480.1	0.735	0.735
SOS2	CBL7	139041	134728	3702.AT5G35410.1	3702.AT4G26560.1	0.735	0.735
CBL1	CIPK1	133751	128425	3702.AT4G17615.1	3702.AT3G17510.1	0.735	0.735
